# Supplementary material for: Drought, Ash and Soil Legacies Shape Seed Germination Responses in Pinus canariensis C. Sm. & DC. Forests
Source: Plants (Basel). 2026 Jul 22;15(14):2242. doi: 10.3390/plants15142242 (PMC13416483; doi:10.3390/plants15142242)
Supplement: Supplementary file 1 [file plants-15-02242-s001.zip]

Archive with 1 entries (1 files):
- plants-4404362-supplementary.pdf
